# Supplementary material for: A Cross-Sectional Community Readiness Assessment for Implementing School-Based Comprehensive Sexuality Education in Islamabad, Pakistan
Source: Int J Environ Res Public Health. 2021 Feb 4;18(4):1497. doi: 10.3390/ijerph18041497 (PMC7914735; doi:10.3390/ijerph18041497)
Supplement: Supplementary file 1 [file ijerph-18-01497-s001.zip]

Archive with 4 entries (4 files):
- Table S1.docx
- Table S2.docx
- Table S3.docx
- 1.png
